# Supplementary material for: A 3D Collagen–Alginate Hydrogel Model for Mechanoregulation of Autophagy in Periodontal Ligament Cells
Source: Gels. 2026 Jan 20;12(1):91. doi: 10.3390/gels12010091 (PMC12841157; doi:10.3390/gels12010091)
Supplement: Supplementary file 1 [file gels-12-00091-s001.zip]

Archive with 1 entries (1 files):
- gels-4064627-supplementary.pdf
